# Supplementary material for: Fast, Multiple-Use Optical Biosensor for Point-of-Care Glucose Detection with Mobile Devices Based on Bienzyme Cascade Supported on Polyamide 6 Microparticles
Source: Polymers (Basel). 2023 Jun 24;15(13):2802. doi: 10.3390/polym15132802 (PMC10346291; doi:10.3390/polym15132802)
Supplement: Supplementary file 1 [file polymers-15-02802-s001.zip]

Archive with 1 entries (1 files):
- polymers-2452662-supplementary.pdf
